# Supplementary material for: The Effect of Surgical Aortic Valve Replacement on Arterial Stiffness: Does the Valve Type Matter?
Source: J Pers Med. 2024 May 11;14(5):509. doi: 10.3390/jpm14050509 (PMC11122145; doi:10.3390/jpm14050509)
Supplement: Supplementary file 1 [file jpm-14-00509-s001.zip]

Archive with 1 entries (1 files):
- jpm-2985822-supplementary.pdf
